# Supplementary material for: Experiences of a Mindfulness-Based Telehealth Program Modified for Adults with Cerebral Palsy—A Qualitative Study
Source: Healthcare (Basel). 2026 Jan 13;14(2):197. doi: 10.3390/healthcare14020197 (PMC12840942; doi:10.3390/healthcare14020197)
Supplement: Supplementary file 1 [file healthcare-14-00197-s001.zip]

Archive with 1 entries (1 files):
- healthcare-4060257-supplementary.pdf
